# Supplementary material for: Age-dependent H3K9 trimethylation by dSetdb1 impairs mitochondrial UPR leading to degeneration of olfactory neurons and loss of olfactory function in Drosophila
Source: eLife. 2026 Mar 26;15:e103118. doi: 10.7554/eLife.103118 (PMC13155754; doi:10.7554/eLife.103118)
Supplement: Figure 2—source data 2. [file elife-103118-fig2-data2.zip]

Archive with 5 entries (4 files):
- Figure 2-source data 2/
- Figure 2-source data 2/Figure 2A Source Data 2 - Tubulin.tif
- __MACOSX/Figure 2-source data 2/._Figure 2A Source Data 2 - Tubulin.tif
- Figure 2-source data 2/Figure 2A Source Data 2 - H3K9Me3.tif
- __MACOSX/Figure 2-source data 2/._Figure 2A Source Data 2 - H3K9Me3.tif
