# Supplementary material for: Age-dependent H3K9 trimethylation by dSetdb1 impairs mitochondrial UPR leading to degeneration of olfactory neurons and loss of olfactory function in Drosophila
Source: eLife. 2026 Mar 26;15:e103118. doi: 10.7554/eLife.103118 (PMC13155754; doi:10.7554/eLife.103118)
Supplement: Figure 3—source data 1. [file elife-103118-fig3-data1.zip]

Archive with 3 entries (2 files):
- Figure 3-source data 1/
- Figure 3-source data 1/Figure 3D Source Data 1 - Labelled blots.pdf
- __MACOSX/Figure 3-source data 1/._Figure 3D Source Data 1 - Labelled blots.pdf
