# Supplementary material for: Age-dependent H3K9 trimethylation by dSetdb1 impairs mitochondrial UPR leading to degeneration of olfactory neurons and loss of olfactory function in Drosophila
Source: eLife. 2026 Mar 26;15:e103118. doi: 10.7554/eLife.103118 (PMC13155754; doi:10.7554/eLife.103118)
Supplement: Figure 3—source data 2. [file elife-103118-fig3-data2.zip]

Archive with 5 entries (4 files):
- Figure 3-source data 2/
- Figure 3-source data 2/Figure 3D Source Data 2 - A.tif
- __MACOSX/Figure 3-source data 2/._Figure 3D Source Data 2 - A.tif
- Figure 3-source data 2/Figure 3D Source Data 2 - BC.tif
- __MACOSX/Figure 3-source data 2/._Figure 3D Source Data 2 - BC.tif
